# Supplementary material for: Improving the Precision of Deep-Learning-Based Head and Neck Target Auto-Segmentation by Leveraging Radiology Reports Using a Large Language Model
Source: Cancers (Basel). 2025 Jun 10;17(12):1935. doi: 10.3390/cancers17121935 (PMC12191202; doi:10.3390/cancers17121935)
Supplement: Supplementary file 1 [file cancers-17-01935-s001.zip]

Archive with 1 entries (1 files):
- cancers-3619274-supplementary.pdf
